# Supplementary material for: Genome-Wide Identification of Polyamine Oxidase (PAO) Family Genes: Roles of CaPAO2 and CaPAO4 in the Cold Tolerance of Pepper (Capsicum annuum L.)
Source: Int J Mol Sci. 2022 Sep 2;23(17):9999. doi: 10.3390/ijms23179999 (PMC9456136; doi:10.3390/ijms23179999)
Supplement: Supplementary file 1 [file ijms-23-09999-s001.zip]

Archive with 3 entries (2 files):
- ijms-1853716-supplementary/
- ijms-1853716-supplementary/Supplement figures.pdf
- ijms-1853716-supplementary/Supplement tables.pdf
